# Supplementary material for: Normalized difference vegetation index as the dominant predicting factor of groundwater recharge in phreatic aquifers: case studies across Iran
Source: Sci Rep. 2020 Oct 15;10:17473. doi: 10.1038/s41598-020-74561-4 (PMC7567115; doi:10.1038/s41598-020-74561-4)
Supplement: Supplementary file 1 — Supplementary Table S1. [file 41598_2020_74561_MOESM1_ESM.xls]

## Sheet: Data
Table S1. The Data used to calculate the long-term groundwater recharge (GWr) for 325 study phreatic aquifers across Iran. (Source of data: Iran’s Basic Studies Bureau of Water Resources Company, 2014)
No.	Aquifer Name	Aquifer Type	X-Coordinate	Y-Coordinate	Aquifer Area (Square Kilometers)	Lateral Sub-surface Inflows (Million Cubic Meter/year)	Recharge from Rainfall (Million Cubic Meter/year)	Streams-bed Percolation(Million Cubic Meter/year)	Recharge from Irrigation returns (Million Cubic Meter/year)	Recharge from Domestic and Industrial returns (Million Cubic Meter/year)	GWr (Million Cubic Meter/year)
1	Ahar-Varzaghan	Phreatic	46.9308	38.4824	82.015	8	6.93	1.66	10.36	7.3	34.25
2	Tarem - Khalkhal	Phreatic	48.2936	37.3449	195.54	2.2	1.96	7.5	13.7	0.36	25.72
3	Mianeh	Phreatic	47.607	37.4905	86.5659	10.75	1.12	1.39	5.87	3.2	22.33
4	Zanjan	Phreatic	48.5199	36.6522	1146.13	56.13	40.72	26.9	87.01	75.68	286.44
5	Sojas	Phreatic	48.5764	36.2681	501.519	5.72	14.68	2.43	13.92	3.24	39.99
6	Goltapeh - Zarin Abad	Phreatic	48.5711	35.6404	607.101	26.15	18.12	4.76	32.47	1.72	83.22
7	Ghorveh-Dehgolan	Phreatic	47.6389	35.1979	1269.2	110.26	63.51	72.2	118.71	12.84	377.52
8	Divandareh - Bijar	Phreatic	47.7168	35.9191	159.447	2.15	4.45	0.95	0.31	1.3	9.16
9	Semelghan	Phreatic	56.8011	37.5253	201.691	21.984	2.937	6.524	9.047	1.542	42.034
10	Bojnord	Phreatic	57.3258	37.4872	71.0148	11.433	1.085	3.741	3.527	8.192	27.978
11	Quchan	Phreatic	58.2178	37.246	748.643	49.503	10.903	12.85	22.857	8.714	104.827
12	Abbas-e Sharghi	Phreatic	47.8608	32.3697	174.401	1.69	1.33	0.75	32.24	0.8	36.81
13	Avan	Phreatic	48.1056	32.3269	214.175	6.42	1.66	36.22	39.2	4.09	87.59
14	Khorramabad	Phreatic	48.3524	33.4315	128.938	8.19	5.64	5.22	6.53	5.53	31.11
15	Harasm	Phreatic	46.8423	33.8543	71.7431	11.2	4.02	4.91	9.94	0.72	30.79
16	Halilan	Phreatic	47.1152	33.7208	71.2265	8.14	2.97	3.49	2.79	1.44	18.83
17	Norabad	Phreatic	48.019	34.0942	238.907	17.31	14.58	5.85	12.42	2.67	52.83
18	Malayer	Phreatic	48.6499	34.3392	496.84	86.59	8.95	55.86	47.96	18.85	218.21
19	Ahvaz Shomali	Phreatic	48.9488	31.541	291.937	1.06	0.25	86.75	86.49	0	174.55
20	MiyanAb Shushtar	Phreatic	48.9602	31.7885	1027.34	13.38	1.58	163.92	89.87	7.45	276.2
21	Gotvand	Phreatic	48.8011	32.2232	259.671	31.87	2.07	121.98	188	2.8	346.72
22	Lali	Phreatic	49.1873	32.4076	49.7315	9.4	1.46	5.98	0.01	0.32	17.17
23	Morghab	Phreatic	49.8377	31.725	79.995	8.14	3.27	4.49	3.6	0.57	20.07
24	malkhalifeh	Phreatic	51.2532	31.2778	39.0547	5.18	1.77	2.71	9.08	0.51	19.25
25	Kome	Phreatic	51.6432	31.0983	167.952	3.85	4.19	2.35	6.76	0.64	17.79
26	Semirom	Phreatic	51.6591	31.2438	74.3994	1.75	0.95	1.68	2.87	0	7.25
27	Qabrikha	Phreatic	51.8476	31.1969	134.04	9.87	1.36	6.04	8.59	0.45	26.31
28	Yasuj	Phreatic	51.5644	30.6533	102.864	5.43	2.49	5.38	0.72	12.82	26.84
29	Dashrom	Phreatic	51.532	30.5533	19.5725	1.25	0.87	0.86	2.29	0.89	6.16
30	Lordegan	Phreatic	50.922	31.4705	108.413	6.78	4.51	47.75	19.96	3.21	82.21
31	Javanmardi	Phreatic	51.1003	31.5303	130.286	37.86	7.45	22.9	29.57	3.42	101.2
32	Dalon	Phreatic	49.8756	31.2859	17.0236	4.15	0.64	0.41	0.49	0.21	5.9
33	Baghmalek	Phreatic	49.8875	31.5366	50.8897	13.51	4.95	2.16	2.38	0.4	23.4
34	Sidon	Phreatic	49.85	31.3652	22.0735	9.15	0.56	0.29	1.33	0.1	11.43
35	Jayezan	Phreatic	49.7382	31.0168	195.509	27.03	6.36	2.64	14.94	0.1	51.07
36	Takht deraz	Phreatic	50.1463	31.1013	33.5175	5.027	4.65	0.74	0.07	0.05	10.537
37	Lishtar	Phreatic	50.6284	30.4113	55.0123	7.3	4	1.04	3.19	3.58	19.11
38	Dehdasht	Phreatic	50.646	30.7983	111.45	20	14.96	5.93	3.89	1.849	46.629
39	EmamZadeh Jafar	Phreatic	50.9256	30.327	37.332	7.85	2.7	0.37	1.9	1.55	14.37
40	Dasht-e Rostam	Phreatic	51.3536	30.3273	67.679	51.97	12.52	3.44	22.08	1.12	91.13
41	Basht	Phreatic	51.1419	30.3658	45.5572	20.37	7.9	5.11	8.11	2.26	43.75
42	Noorabad Mamasani	Phreatic	51.4982	30.0869	146.286	40.28	13.41	2.35	9.31	1.82	67.17
43	Fahliyan	Phreatic	51.5024	30.2228	79.9165	19.95	11.93	3.82	19.35	3.92	58.97
44	Ardakan Cheshmeh Sefid	Phreatic	52.0382	30.1261	185.825	24.81	32.71	4.91	8.62	2.19	73.24
45	Bandar Ganaveh	Phreatic	50.7417	29.5783	874.397	14.67	6.56	4.56	3.17	10.6	39.56
46	Borazjan	Phreatic	51.1631	29.3377	832.966	61.84	16.57	13.82	92.36	16.49	201.08
47	Kazerun	Phreatic	51.6114	29.6825	220.232	11.3	39.82	5.87	35.15	24.76	116.9
48	Beram	Phreatic	51.7334	29.723	59.9636	7.17	8.79	8.18	0.5	0.1	24.74
49	Baladeh	Phreatic	51.9149	29.3553	55.1952	22.45	3.01	6.42	6.73	0.44	39.05
50	Farashband	Phreatic	51.9812	29.0108	477.011	39.78	13.59	4.8	11.85	2.53	72.55
51	Daryache Parishan	Phreatic	51.818	29.5028	82.1642	12.53	12.27	0.7	14.33	1.38	41.21
52	Ahrom	Phreatic	51.2162	28.972	554.125	47.3	11.3	5.33	21.78	2.79	88.5
53	Mond	Phreatic	51.4766	28.2351	644.248	31.35	10.6	12.35	3.83	1.12	59.25
54	Khormoj	Phreatic	51.3292	28.5845	722.705	17.6	6.19	2.55	3.5	5.2	35.04
55	Chahghah	Phreatic	51.6694	28.4394	209.929	25.22	1.92	2.68	3.49	0.75	34.06
56	Baghan	Phreatic	51.894	28.1779	22.9	5.45	0.36	0.46	0.58	0.014	6.864
57	Riz	Phreatic	52.1489	27.9803	75.665	12.97	3.64	2.02	2.27	4.09	24.99
58	Jam	Phreatic	52.3258	27.8294	47.6645	9.32	1.78	0.63	2.93	3.42	18.08
59	Dezhgah-Kordeh	Phreatic	52.3642	28.1539	266.378	20.03	2.19	4.507	7.28	0.25	34.257
60	Dehrood -e Tangh -e Eram	Phreatic	51.6064	29.0591	63.4696	14.83	1.49	1.3	2.86	0.63	21.11
61	Dehrom	Phreatic	52.3152	28.4813	105.076	17.25	2.02	1.88	4.21	0.51	25.87
62	Firozabad	Phreatic	52.5275	28.8191	229.923	90.52	27.07	1.08	56.85	3.58	179.1
63	Mok - Mehkuyeh	Phreatic	52.4867	29.02	74.5647	20.9	4.13	1.33	5.18	0.07	31.61
64	Daronjan	Phreatic	52.4178	29.2205	107.182	24.1	11.21	0.72	12.82	0.55	49.4
65	Darolmizan	Phreatic	52.4474	27.9435	85.4338	5.74	0.33	0.45	1.44	0.42	8.38
66	Allah Marvdasht	Phreatic	53.1915	27.5876	673.921	22.78	3.7	0.69	4.36	5.25	36.78
67	Sahra e- Bagh -e Lar	Phreatic	53.8712	27.5114	440.934	38.22	2.28	0.77	5.71	1.6	48.58
68	Hengam	Phreatic	52.6139	28.3913	51.8431	29.5	1.9	0.77	8.38	0.77	41.32
69	Sief Abad e- Laghar	Phreatic	53.1831	28.1401	127.508	29.01	6.23	1.45	7.06	0.15	43.9
70	Dasht e-Afzar	Phreatic	52.9542	28.3777	136.912	31.21	4.97	1.19	13.84	0.014	51.224
71	Ghir - Karzin	Phreatic	53.1304	28.4144	174.933	83.56	9.2	1.39	77.32	1	172.47
72	Mobarak Abad - Baros	Phreatic	53.4028	28.3522	98.8019	39.22	7	0.9	21.15	0.97	69.24
73	Hokkan	Phreatic	53.3662	28.61	28.9341	4.29	1.26	0.33	1.5	0	7.38
74	Ghotb Abad	Phreatic	53.5855	28.649	75.2621	19.19	2.51	1.01	6.36	0.33	29.4
75	Jahrom	Phreatic	53.6247	28.5481	231.858	39	9.7	0.85	18.59	12.21	80.35
76	Zahedon	Phreatic	53.8412	28.6975	289.472	75.92	16.36	0.29	28.58	0.57	121.72
77	Fasa	Phreatic	53.7003	28.9012	231.286	59.08	10.84	0.59	16.85	3.41	90.77
78	Mayan Jungle	Phreatic	53.5378	29.1534	111.263	16.52	0.41	0.75	1.2	0.26	19.14
79	Roniz	Phreatic	53.7631	29.1906	113.958	23.25	4.47	0.12	5.71	1.61	35.16
80	Nobandegani	Phreatic	53.8774	28.8702	38.6481	8.31	1.27	0.06	1.95	3.89	15.48
81	Ghareblagh	Phreatic	54.0364	28.938	112.335	44.15	7.9	0.44	21.48	0.66	74.63
82	Eij	Phreatic	54.258	28.9972	65.7225	13.13	3.36	0.05	7.14	0.64	24.32
83	Khafr	Phreatic	53.1897	28.9522	151.371	68.77	3.93	3.94	17.08	3.13	96.85
84	Kavar	Phreatic	52.7985	29.1535	229.18	20.87	31.94	0.8	35.46	4.92	93.99
85	Sikh - Darengon	Phreatic	52.4052	29.4017	186.878	71.59	13.77	3.77	25.14	0.92	115.19
86	Khonj	Phreatic	53.598	27.8361	207.56	9.94	3.84	0.37	3.5	0.89	18.54
87	Javim - Banaruyeh	Phreatic	54.022	28.1632	249.474	83.22	10.28	1.44	38.3	2.49	135.73
88	Dehkuyeh	Phreatic	54.4604	27.8317	46.2908	2.37	0.44	0.1	0.68	0.53	4.12
89	Izad Khast	Phreatic	54.3225	28.2938	185.983	25.46	1.58	0.73	2.46	0.09	30.32
90	Kahoorestan	Phreatic	55.5446	27.2454	337.763	74.28	1.7	10.1	13.02	1.41	100.51
91	Isin	Phreatic	56.0867	27.2879	68.4997	7.2	0.64	0.08	3.51	0.63	12.06
92	Rezvan	Phreatic	56.0224	27.5774	38.0598	5.04	0.25	0.59	3.61	0.31	9.8
93	Bashedo	Phreatic	54.8786	27.6664	240.686	39.32	0.92	8.31	3.28	0.67	52.5
94	Darz Sayebn	Phreatic	55.3627	27.9077	173.818	8.39	0.98	0.68	4.39	0.56	15
95	Shah Gheyb	Phreatic	54.8426	28.0418	105.462	16.63	1.33	0.95	6.87	0.15	25.93
96	Lar	Phreatic	54.3453	27.6972	152.034	9.15	1	1.13	3.86	4.49	19.63
97	Gerash	Phreatic	54.1229	27.6634	82.8785	4.34	1.03	0.24	2.76	3.12	11.49
98	Fin - Maram	Phreatic	55.8889	27.6983	95.896	4.44	0.76	0.34	1.86	2.27	9.67
99	Haji Abad	Phreatic	55.852	28.4765	105.387	25.38	2.02	2.08	4.86	1.32	35.66
100	Shamil - Meymand	Phreatic	56.145	28.1559	398.425	28.63	9.59	3.94	20.48	2.59	65.23
101	Soghan	Phreatic	56.9005	28.3657	89.3811	25.4	3.92	0.81	21.34	1.07	52.54
102	Baynuj	Phreatic	55.6862	28.5687	136.051	7.65	0.52	2.43	2.51	0.81	13.92
103	Fakhrabad	Phreatic	55.3396	28.5296	252.302	41.9	2.17	1.54	6.92	2.9	55.43
104	Tashkoyeh	Phreatic	55.3867	28.1607	115.34	33.18	2.96	15.84	5.93	0.62	58.53
105	Fedami	Phreatic	55.1647	28.1864	64.6175	37.41	0.53	2.09	8.11	0.73	48.87
106	Rustaq - Fork	Phreatic	55.1221	28.4055	129.908	50.57	12.93	0.98	19.11	2.04	85.63
107	Khosuyeh	Phreatic	54.4306	28.463	320.012	44.29	5.82	7.02	17.17	1.99	76.29
108	Darab	Phreatic	54.4913	28.6839	707.323	175.82	53.37	72.08	97.3	20.03	418.6
109	Darkoye	Phreatic	54.1406	28.8845	23.8199	18.26	2.97	0.16	9.43	0.16	30.98
110	Anjirak	Phreatic	54.3727	28.946	34.1907	10.75	2.51	9.52	12.17	0.21	35.16
111	Dezhghan	Phreatic	55.183	26.9509	280.246	29.48	0.71	9.33	1.71	0.87	42.1
112	Janah - Bastak	Phreatic	54.2146	27.078	502.668	44.02	0.92	4.74	1.49	2.57	53.74
113	Lamerd	Phreatic	53.3993	27.3196	996.417	38.21	10.39	2.33	18.85	10.69	80.47
114	Galehdar	Phreatic	52.7286	27.6513	247.315	24.01	4.62	0.3	10.84	5.47	45.24
115	Dayyer - Kangan	Phreatic	51.8502	27.9739	320.62	16.81	2.9	3.2	13.89	11.86	48.66
116	Ghavbandi	Phreatic	52.9649	27.2714	443.828	71.57	4.16	3.54	9.1	11.2	99.57
117	Rostagh - Magham	Phreatic	53.6695	26.8938	298.255	17.66	1.93	0.51	0.66	0.38	21.14
118	Bandar Lengeh	Phreatic	54.7606	26.7121	264.477	31.64	1.61	0.62	1.53	0.41	35.81
119	Isin Sharghi	Phreatic	56.272	27.3323	79.2849	3.15	1.7	0.66	1.53	0.45	7.49
120	Surkhon	Phreatic	56.3811	27.4084	147.737	17.1	2.49	1.29	4.43	5.77	31.08
121	Sarzeh - Siyaho	Phreatic	56.246	27.6888	40.5897	3.77	1.08	1.33	1.37	0.31	7.86
122	Ahmadi	Phreatic	56.6723	27.9537	54.2753	12.85	2.26	1.71	2.73	0.78	20.33
123	Jaghin	Phreatic	57.4035	27.1975	381.028	94.48	35.28	1.04	60.25	4.48	195.53
124	Manoojan	Phreatic	57.5839	27.4512	354.6	88.16	4.8	2.92	27.07	1.79	124.74
125	Rodan	Phreatic	57.2012	27.4071	211.299	67.04	26.44	18.49	53.09	9.55	174.61
126	Nodej	Phreatic	57.4469	27.5612	72.9973	14.82	6.31	0.41	4.81	0.46	26.81
127	Deh Kahan	Phreatic	57.5596	27.7041	17.5212	10.57	1.04	0.27	4.94	0.33	17.15
128	Faryab	Phreatic	57.3489	28.1283	511.844	99.65	14.56	8.98	65.67	0.68	189.54
129	Kordi Shirazi	Phreatic	57.4143	27.7998	18.8407	4.99	1.28	0.5	1.31	0.05	8.13
130	Koriyan	Phreatic	57.237	26.9601	286.576	88.38	3.92	5.49	18.42	11.98	128.19
131	Sirik	Phreatic	57.2558	26.4899	61.493	2.69	0.11	0.49	0.23	0.01	3.53
132	Jask	Phreatic	57.7394	25.7806	95.324	2.4	0.01	0.12	0.55	1.93	5.01
133	Jeghin	Phreatic	58.1937	25.7006	210.457	12.98	0.46	1.31	0.01	0.8	15.56
134	Ghabrik	Phreatic	58.4543	25.7298	275.736	1.13	2.39	0.55	0.37	0.13	4.57
135	Sadich	Phreatic	58.7789	25.6837	213.543	15.01	3.34	1.13	1.56	0.15	21.19
136	Lash	Phreatic	59.3181	25.657	412.838	12.07	3.64	7.02	7.29	0	30.02
137	Pir Sohrab	Phreatic	60.956	25.7221	260.787	34.38	2.1	33.1	28.4	14.3	112.28
138	Rashakan	Phreatic	45.314	37.2486	27.7328	5	0.84	2.52	2.05	0.9	11.31
139	Bukan	Phreatic	46.1581	36.5864	186.927	28	8.26	27.96	18.7	4.9	87.82
140	Ajabshir	Phreatic	45.9084	37.4549	87.9864	7.15	2.86	4.48	15.06	2.62	32.17
141	Shiramin	Phreatic	45.8387	37.6382	18.0679	1.79	0.13	0.13	0.56	0.43	3.04
142	Azarshahr	Phreatic	45.9336	37.8059	122.155	16.71	1.6	7.18	10.15	4.2	39.84
143	Bostan Abad	Phreatic	46.8774	37.8517	204.583	14.88	6.89	6.48	13.8	3.6	45.65
144	Tasuj	Phreatic	45.2919	38.2927	212.654	5.95	2	3.88	5.67	1.1	18.6
145	Daryache Namak	Phreatic	50.834	35.043	193.445	5.6	0	1.6	1.3	0.1	8.6
146	Zaran -e Saveh	Phreatic	50.4646	35.3546	1264.36	57.4	13.1	10.91	25.6	0.47	107.48
147	Eshtehard	Phreatic	50.4361	35.7209	245.414	12.41	1.97	1.84	7.39	0.47	24.08
148	Hashtgerd	Phreatic	50.6642	35.8881	411.031	93.65	27.38	56.87	106.29	18.2	302.39
149	Qazvin	Phreatic	49.9657	35.995	3954.67	377.2	79.1	210.2	477.79	119.3	1263.59
150	Abhar	Phreatic	49.1518	36.2378	657.651	39	31.6	44.8	51.8	18.9	186.1
151	Qeydar	Phreatic	48.8164	36.0529	699.117	46	29.2	35.2	33.7	3.3	147.4
152	Masileh	Phreatic	51.2197	34.8406	254.343	0.5	1.8	8.3	7.2	0.1	17.9
153	Nowbaran	Phreatic	49.8227	35.1386	373.132	17.63	10.98	35.63	36.56	0.1	100.9
154	Saveh	Phreatic	50.5186	34.907	1634.04	87.46	44.31	109.27	246.02	34.31	521.37
155	Tafresh	Phreatic	50.0047	34.7005	18.5058	4.48	0.44	0.37	0.92	0.04	6.25
156	Razan - Qahavand	Phreatic	49.0744	35.1671	1726.11	100.56	52.97	70.41	66.04	5.57	295.55
157	Kabootar Ahang	Phreatic	48.7084	35.2727	1471.09	119.44	45.27	50.56	67.47	9.24	291.98
158	Hamedan - Bahar	Phreatic	48.465	34.9406	482.326	98.92	28.09	24.09	52.9	18.2	222.2
159	Komijan	Phreatic	49.1508	34.629	1050.74	58.2	38.86	111.98	116.91	1.86	327.81
160	Blok -e Sharra	Phreatic	49.272	34.2632	253.928	36.2	10.48	59.84	38.42	0.05	144.99
161	Shazand	Phreatic	49.4457	33.9654	273.212	56.8	22.72	46.57	57.43	8.53	192.05
162	Langarud	Phreatic	49.2226	34.1111	40.4166	4	2.09	2.7	1.31	0	10.1
163	Arak	Phreatic	49.7582	34.2903	2238.08	100.64	45.42	96.99	60.26	10.08	313.39
164	Sharif Abad	Phreatic	51.1017	34.7348	270.568	49	2.1	5.3	68.7	0.1	125.2
165	Qom - Kahak	Phreatic	50.9964	34.5849	478.42	58.7	3.7	32.6	119.3	56.8	271.1
166	Mahalat	Phreatic	50.5992	33.9344	483.976	4.15	3.06	1.5	4.3	1.1	14.11
167	Muteh	Phreatic	50.8112	33.6411	438.93	13.1	2.3	1.2	2.5	0.6	19.7
168	Golpayegan	Phreatic	50.3836	33.4963	461.666	75.6	9.2	41.6	92.2	9.4	228
169	Khomein	Phreatic	50.0356	33.665	595.303	70.3	24.54	3.72	43.4	0.14	142.1
170	Kashan	Phreatic	51.5128	34.0397	1736.91	82.7	11.4	29.5	53.9	31.3	208.8
171	Tehran - Karaj	Phreatic	51.2167	35.6073	2408.62	208.01	82.94	85	417.64	1135.6	1929.19
172	Varamin	Phreatic	51.6702	35.3241	1043.21	30.91	10.68	23.5	259.88	54.69	379.66
173	Damavand	Phreatic	52.0462	35.7024	31.0551	0.97	1.2	1.1	1.81	1.4	6.48
174	Koohpayeh	Phreatic	52.2249	32.5301	2941.14	75.8	49.7	103.6	315	4.7	548.8
175	Esfahan	Phreatic	51.6778	32.8393	1642.81	65	39	35.2	239.5	78.6	457.3
176	Murchehkhort	Phreatic	51.4299	33.1837	822.546	19.4	11.3	12.4	11.8	0.9	55.8
177	Korron	Phreatic	50.8643	32.8482	240.938	11.5	5.6	12.4	11.5	3.5	44.5
178	Lenjanat	Phreatic	51.476	32.2226	1197.07	51.7	28.1	11	94.5	21.6	206.9
179	Chadegan	Phreatic	50.5935	32.837	142.361	14.8	9.8	4.2	3.3	0.7	32.8
180	Boeen Miandasht	Phreatic	50.2889	32.9325	478.832	32.3	40.1	18	45.8	3.5	139.7
181	Chehel Khaneh	Phreatic	50.3288	33.0521	45.4145	4	4	2.7	2.1	0.01	12.81
182	Esfandaran	Phreatic	52.5666	31.911	980.109	22	4.9	5.9	4.2	0.2	37.2
183	Tavabeh Arsanjan	Phreatic	53.2492	29.7485	130.135	16.19	10.7	2.42	16.68	0.19	46.18
184	Arsanjan	Phreatic	53.3124	29.8622	101.522	62	8.46	1.04	30.63	3.78	105.91
185	Abadeh Tashk	Phreatic	53.8901	29.7021	498.834	58.05	20.39	4.1	45.85	4.82	133.21
186	Khane Ket	Phreatic	53.5175	29.4571	108.201	9.65	1.86	0.95	5.39	0.2	18.05
187	Khir	Phreatic	53.9247	29.2582	65.7349	8.91	1.87	3.1	7.26	0.29	21.43
188	Estahban	Phreatic	53.9752	29.1481	54.505	3.4	1.67	2.03	5.32	3.65	16.07
189	Neyriz	Phreatic	54.2735	29.2421	243.111	6.32	3.28	1.52	8.57	5.96	25.65
190	Tang Hana	Phreatic	53.9424	29.5429	333.209	7.9	6.54	2.79	6.05	1.19	24.47
191	Marvdasht Kharameh	Phreatic	52.8706	29.8648	1470.52	229.03	96.81	115.94	296.52	47.89	786.19
192	Dariyan	Phreatic	52.8933	29.5772	123.344	34.31	14.01	2.08	29.3	1.71	81.41
193	Saadat Abad	Phreatic	53.0518	30.0796	141.8	57.38	14.12	25.04	48.36	2.63	147.53
194	Qaderabad	Phreatic	53.4604	30.2356	770.347	29.06	15.83	6.6	12.72	1.39	65.6
195	Deh Bid	Phreatic	53.0806	30.593	750.264	41.95	20.45	2.55	18.96	3.32	87.23
196	Dasht e- Nemdan	Phreatic	52.3911	30.8437	1309.56	182.84	83.08	8.45	110.95	0.49	385.81
197	Beyza	Phreatic	52.5339	29.9572	937.836	36.13	103.27	28.52	112.39	16.01	296.32
198	Dezghard	Phreatic	52.267	30.2942	187.444	6.5	7.76	12.37	39.02	5.15	70.8
199	Khosrowshirin	Phreatic	51.9216	30.8874	106.645	4.22	12.23	4.31	5.53	0.06	26.35
200	Aspas	Phreatic	52.4801	30.5229	747.532	101.89	91.78	6.54	65.12	1.71	267.04
201	Bekan	Phreatic	52.2954	30.4772	145.251	15.42	9.16	1.2	12.02	1.18	38.98
202	Shiraz	Phreatic	52.5209	29.6634	451.747	24.66	25.27	8.05	34.86	51.57	144.41
203	Gharebagh	Phreatic	52.58	29.453	228.363	22.42	24.97	3.38	30.25	16.02	97.04
204	Kavarmaharloo	Phreatic	52.6916	29.276	143.31	27.94	16.24	3.64	32.47	4.95	85.24
205	Gheshenghan	Phreatic	52.8812	29.4949	16.6979	1.93	0.64	0.5	4.34	0.26	7.67
206	Abarghoo	Phreatic	53.2692	31.0611	928.786	41.16	1.5	33.79	61.1	6.3	143.85
207	Abadeh Eghlid	Phreatic	52.7308	31.0847	488.247	48.6	2.65	30.27	33.5	3.77	118.79
208	Sadegh Abad	Phreatic	52.3519	31.1389	237.675	6.55	7.6	3.24	6.61	0.69	24.69
209	kavir -e Abarghoo	Phreatic	53.9482	30.671	373.377	32.26	0.42	6.72	23.49	0	62.89
210	Dehshir	Phreatic	53.8594	31.3439	653.417	22.86	2.13	5.75	16.2	0.75	47.69
211	Kafehtaghestan	Phreatic	53.4686	31.5194	187.519	4.09	0.21	2.04	2.86	0	9.2
212	Marvast	Phreatic	54.202	30.3788	427.202	33.75	1.14	7.82	25.3	1.25	69.26
213	Bavanat	Phreatic	53.6888	30.4277	73.0738	7.89	1.4	5.9	7.9	2.1	25.19
214	Harat	Phreatic	54.3727	30.0551	337.477	22.73	1.37	10.64	22.18	0.99	57.91
215	Sarchahan	Phreatic	53.8354	29.9803	195.691	15.83	1.7	7.86	12.8	1.54	39.73
216	Shahrbabak	Phreatic	54.957	30.1001	932.03	46.01	2.1	14.21	34.71	10	107.03
217	Chahak -e Shahriari	Phreatic	54.3107	29.7334	390.947	21.27	2.1	12.44	22.75	0.22	58.78
218	Qatruiyeh	Phreatic	54.9973	29.0511	197.89	19.01	0.59	3.76	8.45	0.28	32.09
219	Kavir Qatruiyeh	Phreatic	55.05	28.8829	287.878	31.76	1.93	4.78	15.53	2.24	56.24
220	Kavir Sirjan	Phreatic	55.5864	29.1126	256.661	29.6	0.52	5.32	9.77	1.6	46.81
221	Sirjan	Phreatic	55.7329	29.4724	2010.07	127.93	5.54	30.54	81.1	33.64	278.75
222	Rodbar Jiroft	Phreatic	58.2455	27.8245	5835.05	108.17	48.83	268.36	434.26	7.13	866.75
223	Jiroft	Phreatic	57.8044	28.5119	1782.1	179.64	14.94	127.86	268.57	22.57	613.58
224	Dashtab	Phreatic	56.5602	28.9478	295.584	4.43	2.59	4.59	10.13	2.06	23.8
225	Ghalehganj	Phreatic	58.2031	27.3397	2514.99	101.6	36.61	26.18	129.92	1.88	296.19
226	Chah Hashem	Phreatic	58.9573	27.0211	583.856	22.28	0.7	8.17	17.64	0.24	49.03
227	Espakeh	Phreatic	59.6161	27.0318	3535.59	67.04	0	14.52	48.17	2.55	132.28
228	Bazman	Phreatic	59.877	27.4258	1362.42	27.5	0	10.23	33.32	0.2	71.25
229	Iranshahr	Phreatic	60.4236	27.2077	2394.15	53.94	2.72	34.34	75.24	17.25	183.49
230	Delghan	Phreatic	59.2855	27.6004	1163.85	58	0	1.96	33.08	0.41	93.45
231	Sarayan	Phreatic	58.4225	33.7729	719.237	16.35	8	3	21.04	7.1	55.49
232	Chahak - Musaviyeh	Phreatic	58.9093	33.4287	621.435	28.36	9.91	3.91	18.75	1.42	62.35
233	Sedeh	Phreatic	59.2999	33.3284	82.0061	8.45	1.8	1	5.9	0.93	18.08
234	Dagh -e Talleh Hamid	Phreatic	55.8013	33.0317	298.751	2.26	0.08	1.06	0	0	3.4
235	Kavir Allahabad	Phreatic	55.4826	32.7528	128.875	0.37	0.28	0.5	0	0	1.15
236	Bahabad	Phreatic	56.021	31.9109	277.963	6.12	3.4	3	7.37	7.69	27.58
237	Ravar	Phreatic	56.8119	31.3062	193.438	11.04	0.62	1.22	11.01	7.45	31.34
238	Nayband	Phreatic	57.5555	32.1862	200.033	2.31	0.31	0.35	0.42	0.55	3.94
239	Mokhtaran	Phreatic	59.2374	32.5057	497.138	37.4	13.06	2.5	24.72	0.19	77.87
240	Birjand	Phreatic	59.1056	32.8523	331.517	25.44	4.08	4.47	17.87	14.32	66.18
241	Shahdad	Phreatic	57.7904	30.3957	506.539	22.76	6.08	3.5	11.2	2.7	46.24
242	Bam	Phreatic	58.5676	28.9692	3883.18	198.56	61.21	173.66	189.21	56.23	678.87
243	Rayen	Phreatic	57.5509	29.5719	276.367	9.83	2.83	2.26	7.62	0.24	22.78
244	Rahmatabad	Phreatic	59.1556	28.6578	1163.43	43.76	11.42	22.42	90	7.65	175.25
245	Ghoharkoh	Phreatic	60.4505	28.4803	486.658	20.76	7.13	5.25	19.63	0.67	53.44
246	Hesaruiyeh	Phreatic	60.1637	29.4355	50.951	3.74	0.57	1.43	2.79	0.05	8.58
247	Dumak	Phreatic	60.4242	29.2498	130.227	8.49	1.84	2.44	6.12	0.79	19.68
248	Korin	Phreatic	60.3572	28.9385	446.554	7.72	2.18	8.43	11.99	0.34	30.66
249	Nosrat Abad	Phreatic	59.9828	29.8649	101.373	5.38	0.3	1.06	2.51	0.28	9.53
250	Ghorghi Ziyarat	Phreatic	60.5348	29.8024	152.633	1.14	0.7	0.7	0.43	0.01	2.98
251	Myghan	Phreatic	59.6366	31.5479	681.95	14.087	5.11	1.97	10.55	0.39	32.107
252	Sahlabad	Phreatic	59.9435	32.02	603.313	13.36	2.95	3.54	7.21	0.63	27.69
253	Sorkhe	Phreatic	53.1818	35.421	177.806	8.18	0.75	3.18	5.55	1.43	19.09
254	Semnan	Phreatic	53.4061	35.5375	613.478	12.43	3.8	0.27	10.21	14.92	41.63
255	Garmsar	Phreatic	52.4778	35.1967	782.365	34.01	0.87	25.8	23.5	8.79	92.97
256	Mobarakiyeh	Phreatic	51.821	35.1025	337.363	17.77	0.7	0.75	14.05	0	33.27
257	Eyvanekey	Phreatic	51.9871	35.3304	229.834	8.49	2.5	1.27	9.94	2.02	24.22
258	Homand	Phreatic	52.2022	35.6327	98.869	13.98	5.8	4.84	16.8	1.1	42.52
259	Khor - Fakhri	Phreatic	54.9877	33.7884	994.339	28.14	1.23	0.95	3.5	0.65	34.47
260	Bayazeh	Phreatic	55.1665	33.4789	513.031	6.26	0.7	0.44	0.3	0.02	7.72
261	Halvan	Phreatic	56.3054	33.9587	252.558	2.1	0.25	0.18	0.37	0.14	3.04
262	Dastgerdan	Phreatic	56.9784	34.2943	1026.9	17.46	0.52	0.48	4.03	1.6	24.09
263	Doruneh	Phreatic	57.4402	35.1436	464.188	35.28	2.1	1.6	18.6	1.25	58.83
264	Bardeskan	Phreatic	57.8603	35.1552	1040.37	71.48	22.76	8.94	55.44	8.19	166.81
265	Kavir Namak	Phreatic	57.6816	34.2507	82.784	6.02	0.26	1.6	2.98	0.35	11.21
266	Ferdows	Phreatic	58.0767	34.1049	574.161	21.32	4.28	1.71	11.62	6.68	45.61
267	Boshrouyeh	Phreatic	57.4235	33.8742	765.838	40.38	4.02	3.68	29.55	0.42	78.05
268	Bejestan	Phreatic	57.9443	34.5295	1750.21	29.21	7.4	2.33	23.91	2.62	65.47
269	Azghand	Phreatic	58.8648	35.2243	306.065	12.18	1.85	2.6	7.91	3.8	28.34
270	Bimorgh	Phreatic	58.7929	34.5453	791.474	46.92	4.14	3.04	19.93	2.78	76.81
271	Gonabad	Phreatic	58.6991	34.3143	652.446	15.07	4.63	2.61	10.77	4.04	37.12
272	Rashtkhar	Phreatic	59.3922	35.0868	560.54	20.94	5.25	11.98	48.49	3.73	90.39
273	Torbat-Heydarieh	Phreatic	59.5528	35.3083	797.146	34.45	24.91	11.23	56.66	13.1	140.35
274	Kashmar	Phreatic	58.2827	35.1871	715.448	48.05	27.4	12.33	46.74	18.03	152.55
275	Reyosh	Phreatic	58.5604	35.4595	125.751	5.12	4.49	4.12	5.24	0.28	19.25
276	Biyārjomand	Phreatic	55.9136	36.0932	569.032	11.53	1.94	2.87	8.72	1.14	26.2
277	Kavir Khartoran	Phreatic	56.7161	35.6471	168.288	8.46	0.39	1.83	5.7	0.25	16.63
278	Sabzevar	Phreatic	57.5165	36.1062	2154.68	55.14	38.37	11.54	54.75	15.93	175.73
279	Ataiyeh	Phreatic	58.1703	35.9774	1402.74	36.93	16.12	14.31	38.76	2.25	108.37
280	Neyshabur	Phreatic	58.7555	36.0891	2900.58	206.1	56.08	52.92	191.14	30.86	537.1
281	Dasht -e Rokh	Phreatic	59.0528	35.6442	837.569	62.42	25.71	3.5	53.62	4.28	149.53
282	Javin	Phreatic	57.4214	36.6213	2608.89	148.51	69.09	8.2	208.52	20.72	455.04
283	Yengejeh	Phreatic	58.4591	36.7435	86.3628	4.17	0.43	5.08	6.96	0.91	17.55
284	Jajarm	Phreatic	56.3852	36.934	243.34	5.1	0.29	0.39	1.4	1.6	8.78
285	Esfarayen	Phreatic	57.0212	37.0447	1469.34	26.3	20.73	8.21	36.55	8.5	100.29
286	Shoqan	Phreatic	56.7231	37.3214	207.136	7.74	2.66	1.78	5.04	1.23	18.45
287	Miami	Phreatic	55.6471	36.556	833.673	37.02	6.5	10.7	24.68	2.44	81.34
288	Kavir Haj Aligholi	Phreatic	55.0881	35.942	893.144	21.66	3.5	1.86	3.1	0	30.12
289	Shahroud	Phreatic	54.9201	36.3305	523.245	19.94	1.92	5.39	23.8	10.68	61.73
290	Bastam	Phreatic	55.0384	36.5748	331.138	20.42	5.43	6.27	23.64	3.22	58.98
291	Ardestan	Phreatic	52.3795	33.4774	1394.47	58.543	13.71	6.942	29.62	2.863	111.678
292	Toroq	Phreatic	51.9058	33.3839	80.3123	20.033	0.976	3.156	3.537	0.581	28.283
293	Bad - Khaledabad	Phreatic	51.9975	33.6907	590.801	11.61	7.525	8.598	27.71	1.91	57.353
294	Dagh -e Sorkh	Phreatic	53.0356	33.342	913.61	13.297	1.234	0.223	1.107	0.052	15.913
295	Anarak	Phreatic	53.4811	33.1284	499.758	4.877	1.079	0.515	0	0	6.471
296	Naein	Phreatic	53.2687	32.801	1857.92	16.292	5.458	3.749	1.033	1.568	28.1
297	Aqda	Phreatic	53.6722	32.5388	916.99	12.9	1.637	1.435	4.456	0.211	20.639
298	Yazd	Phreatic	54.2104	32.0248	2618.57	80.584	11.53	10.511	84.14	70.876	257.641
299	Kavir -e Siyahkoh	Phreatic	54.2601	32.5938	84.9593	1.208	0.306	0.087	0.386	0.015	2.002
300	Kavir Daranjir	Phreatic	55.3067	31.518	478.005	3.61	0.031	5	3.13	1.19	12.961
301	Rafsanjan	Phreatic	55.7847	30.617	4300.56	224.63	40.405	45.5	231.96	24.02	566.515
302	Bahadoran	Phreatic	54.9842	31.2637	755.344	8.97	1.73	0.5	11.85	0.77	23.82
303	Arnan	Phreatic	54.2429	31.336	373.097	6.76	1.9	2.75	6.94	0.46	18.81
304	Bardsir	Phreatic	56.6873	29.8506	1204.93	58.91	13.85	41.57	42.09	5.07	161.49
305	Kerman	Phreatic	56.9281	30.2141	2025.01	81.09	17.53	23.23	91.67	43.09	256.61
306	Ghariyatolarab	Phreatic	57.1285	29.7084	473.121	4.17	2.08	4.2	4.22	0.62	15.29
307	Bafgh	Phreatic	55.5504	31.5387	1870.18	21.4	1.62	6.57	14.74	1.22	45.55
308	Kouhbanan	Phreatic	55.9858	31.488	424.894	1.88	0.14	1.08	1.31	1.32	5.73
309	Siriz	Phreatic	56.0278	30.9671	427.452	5.9	2.79	6.8	11.6	0.43	27.52
310	Zarand	Phreatic	56.5833	30.7452	1917.67	56.46	18.76	12.89	70.33	12.8	171.24
311	Hosein Abad	Phreatic	60.1633	32.4226	236.934	1.8	1.75	3.55	3.33	0	10.43
312	Sarbisheh	Phreatic	59.815	32.5531	438.186	1.67	2.8	1.1	1.37	0.8	7.74
313	Bandan	Phreatic	60.5642	31.539	304.48	8.94	1.12	0.59	3.14	0	13.79
314	Nehbandan	Phreatic	60.0232	31.5751	439.663	14.09	3.9	1.79	8.4	0.6	28.78
315	Khash	Phreatic	61.3491	28.2289	1189.84	22.66	11.44	3.45	14.44	6.31	58.3
316	Ladiz	Phreatic	61.2736	28.9078	24.7981	4.11	0.18	0.34	0.74	0.24	5.61
317	Zaboli	Phreatic	61.521	27.2459	401.16	10.24	3.71	2.94	2.9	0.56	20.35
318	Saravan	Phreatic	62.2251	27.4884	837.489	13.43	5.34	1.23	3.91	5.12	29.03
319	Sib va Soran	Phreatic	61.7115	27.4817	1120.85	24.92	4.21	1.72	6.53	1.66	39.04
320	Narimany	Phreatic	60.0338	36.0256	483.985	24.47	4.73	11.11	25.95	2.22	68.48
321	Mashhad	Phreatic	59.3344	36.5243	2526.88	170.33	17	140	103.19	198.5	629.02
322	Meymeh	Phreatic	51.1932	33.4129	595.045	12.2	6.6	8.4	8.7	1.9	37.8
323	Esfandagheh	Phreatic	57.1416	28.6985	135.401	5.46	1.32	2.17	6.23	0.32	15.5
324	Shahindej	Phreatic	46.4636	36.7568	161.699	20.69	1.72	8.38	22.1	1.8	54.69
325	Damghan	Phreatic	54.2935	36.0751	1577.45	30.64	5.09	6.12	31.26	8.1	81.21
